# Supplementary material for: Novel Plant-Protein (Quinoa) Derived Bioactive Peptides with Potential Anti-Hypercholesterolemic Activities: Identification, Characterization and Molecular Docking of Bioactive Peptides
Source: Foods. 2023 Mar 20;12(6):1327. doi: 10.3390/foods12061327 (PMC10048307; doi:10.3390/foods12061327)
Supplement: Supplementary file 1 [file foods-12-01327-s001.zip]

Archive with 1 entries (1 files):
- foods-2122383-supplementary.pdf
